# Supplementary material for: New data from the first discovered paleoparadoxiid (Desmostylia) specimen shed light into the morphological variation of the genus Neoparadoxia
Source: Sci Rep. 2022 Aug 21;12:14246. doi: 10.1038/s41598-022-18295-5 (PMC9393157; doi:10.1038/s41598-022-18295-5)
Supplement: Supplementary file 4 — Supplementary Information 4. [file 41598_2022_18295_MOESM4_ESM.xlsx]

## Sheet: pbdb_data (5)
Data Provider	The Paleobiology Database
Data Source	The Paleobiology Database
Data License	Creative Commons CC-BY
License URL	http://creativecommons.org/licenses/by/4.0/
Documentation URL	http://paleobiodb.org/data1.2/occs/list_doc.html
Data URL	http://paleobiodb.org/data1.2/occs/list.csv?&base_id=36873,91125&formation=Topanga&show=coords,attr,loc,prot,time,strat,stratext,lith,lithext,geo,rem,ent,entname,crmod,paleoloc&datainfo
Access Time	Wed 2022-07-06 18:18:03 GMT
Title	PBDB Data Service
Parameters:
	base_id	3687391125
	formation	Topanga
	timerule	major
	taxon_status	all
	show	coords,attr,loc,prot,time,strat,stratext,lith,lithext,geo,rem,ent,entname,crmod,paleoloc
Records:
occurrence_no	record_type	reid_no	flags	collection_no	identified_name	identified_rank	identified_no	difference	accepted_name	accepted_attr	accepted_rank	accepted_no	early_interval	late_interval	max_ma	min_ma	reference_no	lng	lat	cc	state	county	latlng_basis	latlng_precision	geogscale	geogcomments	protected	cx_int_no	formation	stratgroup	member	formation	stratgroup	member	stratscale	zone	localsection	localbed	localorder	regionalsection	regionalbed	regionalorder	stratcomments	lithdescript	lithology1	lithadj1	lithification1	minor_lithology1	fossilsfrom1
515374	occ			52180	Dioplotherium allisoni	species	53131		Dioplotherium allisoni		species	65049	Burdigalian	Langhian	20.44	13.82	6029	-117.752	33.5575	US	California	Orange	estimated from map	seconds		SW1/4, SE1/4, SE1/4 S. 18, T7S, R8W, Laguna Beach Quad 7.5', 1965		35	Topanga			Topanga											early middle Miocene, Vaqueros-Temblor transition zone	greenish grey, yellowish-brown stained coquina lens within massive buff to gray limey sandstone	"limestone"	gray,green			Y
560917	occ			58488	Metaxytherium arctodites	species	64996		Metaxytherium arctodites		species	64996	Langhian		15.97	13.82	16594	-117.624	33.6933	US	California	Orange	estimated from map	seconds		north of El Toro, in foothills of the Santa Ana Mountains near Oso Creek	FED	101	Topanga			Topanga			formation								"Topanga Formation" is now a group in the type area, and these beds need a new formational name; Barstovian approximately 15 Ma	gray feldspathic sandstone	sandstone	gray
821675	occ			52180	Desmostylus hesperus	species	71834		Desmostylus hesperus		species	71834	Burdigalian	Langhian	20.44	13.82	30424	-117.752	33.5575	US	California	Orange	estimated from map	seconds		SW1/4, SE1/4, SE1/4 S. 18, T7S, R8W, Laguna Beach Quad 7.5', 1965		35	Topanga			Topanga											early middle Miocene, Vaqueros-Temblor transition zone	greenish grey, yellowish-brown stained coquina lens within massive buff to gray limey sandstone	"limestone"	gray,green			Y
821680	occ			52180	Paleoparadoxia sp.	genus	36959		Paleoparadoxia		genus	36959	Burdigalian	Langhian	20.44	13.82	30424	-117.752	33.5575	US	California	Orange	estimated from map	seconds		SW1/4, SE1/4, SE1/4 S. 18, T7S, R8W, Laguna Beach Quad 7.5', 1965		35	Topanga			Topanga											early middle Miocene, Vaqueros-Temblor transition zone	greenish grey, yellowish-brown stained coquina lens within massive buff to gray limey sandstone	"limestone"	gray,green			Y
1220313	occ			159670	Desmostylus hesperus	species	71834		Desmostylus hesperus		species	71834	Burdigalian	Langhian	20.44	13.82	52149	-117.793	33.8071	US	California		estimated from map	6		6 miles NE of Santa Ana on Santiago Canyon Road		35	Topanga			Topanga			formation								#NAME?		not reported
[truncated: 32 more columns]

## Sheet: Sheet1
Data Provider	The Paleobiology Database
Data Source	The Paleobiology Database
Data License	Creative Commons CC-BY
License URL	http://creativecommons.org/licenses/by/4.0/
Documentation URL	http://paleobiodb.org/data1.2/occs/refs_doc.html
Data URL	http://paleobiodb.org/data1.2/occs/refs.csv?&base_id=36873,91125&formation=Topanga%20Canyon&show=comments,ent,entname,crmod&datainfo
Access Time	Wed 2022-07-06 18:21:06 GMT
Title	PBDB Data Service
Parameters:
	base_id	3687391125
	formation	Topanga Canyon
	timerule	major
	taxon_status	all
	show	comments,ent,entname,crmod
Records:
reference_no	record_type	publication_type	reftitle	pubyr	author1init	author1last	author2init	author2last	otherauthors	editors	refabbr	pubtitle	pubabbr	r_journal	r_booktitle	r_school	publisher	pubcity	pubvol	pubno	firstpage	lastpage	language	doi	comments	ref_type	authorizer_no	enterer_no	modifier_no	authorizer	enterer	modifier	created	modified
THIS REQUEST RETURNED NO RECORDS
